# Supplementary material for: Improvement of Thermal Stability and Photoelectric Performance of Cs2PbI2Cl2/CsPbI2.5Br0.5 Perovskite Solar Cells by Triple-Layer Inorganic Hole Transport Materials
Source: Nanomaterials (Basel). 2024 Apr 24;14(9):742. doi: 10.3390/nano14090742 (PMC11085309; doi:10.3390/nano14090742)
Supplement: Supplementary file 1 [file nanomaterials-14-00742-s001.zip]

Archive with 1 entries (1 files):
- nanomaterials-2977419-supplementary.pdf
